# Supplementary material for: Transcriptome Analysis Revealed Plant Hormone Biosynthesis and Response Pathway Modification by Epichloë gansuensis in Achnatherum inebrians under Different Soil Moisture Availability
Source: J Fungi (Basel). 2021 Aug 6;7(8):640. doi: 10.3390/jof7080640 (PMC8398561; doi:10.3390/jof7080640)
Supplement: Supplementary file 1 [file jof-07-00640-s001.zip]

Archive with 1 entries (1 files):
- jof-1255793-supplementary.pdf
